# Supplementary material for: Fractionation of a Procyanidin-Rich Grape Seed Extract by a Preparative Integrated Ultrafiltration/Reverse Osmosis/Solid-Phase Extraction Procedure
Source: Membranes (Basel). 2025 Mar 14;15(3):92. doi: 10.3390/membranes15030092 (PMC11944240; doi:10.3390/membranes15030092)
Supplement: Supplementary file 1 [file membranes-15-00092-s001.zip]

Archive with 1 entries (1 files):
- GSE-UF,RO,SPE-SupplData.pdf
